# Supplementary material for: Enteroendocrine Cell Formation Is an Early Event in Pancreatic Tumorigenesis
Source: Front Physiol. 2022 Apr 27;13:865452. doi: 10.3389/fphys.2022.865452 (PMC9091171; doi:10.3389/fphys.2022.865452)
Supplement: Supplementary file 1 [file Table2.XLSX]

## Sheet: Sample IDs
Sample IDs (organized by patient)	Tissue (appearing)	GHRL & SST staining	5-HT & PPY staining
S14_3878_1C	normal	x	x		These were my own gross assessments when prioritizing analysis order, and therefore not official. Do we need something like this, or wait if the reviewers ask?
S14_3878_1I	cancer	x	x
S14_4006_6G	cancer	x	x
S14_4006_6J	cancer w/ fat	x	x
S14_8430_3I	cancer w/ normal	x	x
S14_9231_1F	normal w/ low grade	x	x
S14_9565_6J	cancer w/ normal	x	x
S14_9565_6K	high grade w/ reactive normal	x	x
S14_9565_6L	normal / ADM	x	x
S14_12911_6G	cancer	x	x
S14_12911_6I	normal w/ low grade	x	x
S14_12911_6K	normal w/ cancer	x	x
S14_13977_2D	cancer	x	x
S14_14409_1I	cancer	x	x
S14_14409_6D	cancer	x	x
S14_14702_1I	normal	x	x
S14_14702_1J	cancer	x	x
S14_18742_3F	normal w/ low grade	x	x
S14_18742_3I	high grade or cancer w/ normal	x	x
S14_18742_3G (Ghlr/Sst only)	high grade w/ normal	x
S14_19145_5F	high grade w/ normal	x	x

## Sheet: CLASS DICTIONARY
SCORING CRITERIA ON IF AND COMPARED WITH HE (10/30/2021)
ACINAR
ACINAR CELL
ISLET
ISLET CELL
NORMAL DUCT (INTRALOBULAR, INTERLOBULAR)
DUCTAL STRUCTURE. ARCHITECTURALLY, WELL POSITIONED IN SEPTA. CYTOLOGICALLY, WITH BASAL NUCLEI AND COLUMNAR CELL, WITH NO CYTOPLASMIC APICAL ENLARGMENT.
REACTIVE DUCT (INTRALOBULAR, INTERLOBULAR)
DUCTAL STRUCTURE. ARCHITECTURALLY, IT SHOWS ENLARGEMENT OF THE DUCT, ORGANIZATIONAL IRREGULARITIES, AND PROLIFERATION OF THE PERIBILIARY GLANDS. CYTOLOGICALLY, SAME CRITERIA AS NORMAL DUCT (THIS BIOLOGICALLY REPRESENTS SOME TYPE OF METAPLASIA OF THE LARGER DUCTS, WITH THE STEM CELL NICHE LOCATED IN THE PERIBILIARY GLANDS.)
ADM
AREA OF DUCTAL STRUCTURES. ARCHITECTURALLY, PROLIFERATING AT THE EDGE OF AN ACINAR LOBULE OR REPLACING PART OF AN ACINAR LOBULE, CONSISTING MOSTLY OF SMALL DUCTS. CYTOLOGICALLY, SAME CRITERIA FOR THE NORMAL DUCT.
PANIN 1A
DUCTAL STRUCTURE. ARCHITECTURALLY, ROUNDED DUCT WITH SIMPLE OUTPOUCHINGS THAT ARE BASALLY LOCATED. CYTOLOGICALLY, IT CONTAINS WITH AT LEAST 3 CELLS WITHIN THE DUCT SHOWING CYTOPLASMIC APICAL ENLARGMENT (BIOLOGICALLY REPRESENTING MUCIN).
PANIN 1B
DUCTAL STRUCTURE. ARCHITECTURALLY SHOWS COMPLEXITY WITH PAPILLAE AND THICKNED BRIDGES.
PANIN 2
DUCTAL STRUCTURE. ARCHITECTURALLY, OFTEN LOCATED WITH PAN1A/1B, AND SIMILAR TO 1A AND 1B. CYTOLOGICALLY, WITH MODERATE NUCLEAR ATYPIA AND REDUCED NUCLEAR-TO-CYTOPLASM RATIO, BUT MOST NUCLEI BASALLY POLARIZED
PANIN 3
DUCTAL STRUCTURE. ARCHITECTURALLY, IS OFTEN FLATTED EPITHELIUM, PSEUDOPAPILLAE, OR VERY THIN BRIDGES. CYTOLOGICALLY, WITH ADVANCED NUCLEAR ATYPIA, REDUCED NUCLEAR-TO-CYTOPLASM RATIO, AND LOSS OF POLARIZATION.
BASAL
DUCTAL STRUCTURE. ARCHITECTUALLY, LOCATED AT THE BASE OF UNEQUIVOCAL PANIN. CYTOLOGICALLY, SHOWS FEATURES OF NORMAL DUCTS OR ADM (IT LIKELY REPRESENTS SPEM).
INVASIVE ADENOCARCINOMA
DUCTAL, SHEET-LIKE, SPINDLED, OR SINGLE-CELL TUMOR WITH INVASION INTO THE STROMA PER USUAL PATHOLOGY CRITERIA.
IF LARGE AND HESITATING --> INTER OVER INTRA DUCT
---
SURROUNDING_CLASS: GRADE OF ADJACENT CELLS. IF "DUCTS", CALLED STROMA. IF "ADM-PANIN-INVASIVE ADENOCARCINOMA", WHAT IS THE PREDOMINANT LESION NEXT TO IT.

## Sheet: TOTAL LESION & BASAL COUNT
TOTAL LESION + BASAL COUNT - hormones analyzed separately
	Ghrelin	% of total Ghrelin	SST	% of total SST	5-HT	% of total 5-HT	PPY	% of total PPY
BASAL OF MAIN DUCT	0	0	1	0.314465	0	0	0	0
REACTIVE MAIN DUCT	0	0	0	0	1	0.70922	1	0.369004
BASAL OF REACTIVE MAIN DUCT	16	10.6667	2	0.628931	2	1.41844	0	0
NORMAL INTERLOBULAR	8	5.33333	12	3.77358	5	3.5461	5	1.84502
BASAL OF NORMAL INTERLOB	5	3.33333	7	2.20126	4	2.83688	3	1.10701
REACTIVE INTERLOBULAR	14	9.33333	50	15.7233	11	7.80142	32	11.8081
BASAL OF REACTIVE INTERLOBULAR	1	0.666667	1	0.314465	5	3.5461	20	7.38007
NORMAL INTRALOBULAR	5	3.33333	39	12.2642	11	7.80142	13	4.79705
BASAL OF NORMAL INTRALOBULAR	0	0	0	0	0	0	1	0.369004
REACTIVE INTRALOBULAR	12	8	28	8.80503	12	8.51064	28	10.3321
BASAL OF REACTIVE INTRALOB	0	0	2	0.628931	0	0	1	0.369004
ADM	23	15.3333	76	23.8994	21	14.8936	42	15.4982
1A	9	6	18	5.66038	18	12.766	18	6.64207
BASAL OF 1A	5	3.33333	1	0.314465	4	2.83688	9	3.32103
1B	4	2.66667	9	2.83019	11	7.80142	11	4.05904
BASAL OF 1B	21	14	24	7.54717	15	10.6383	9	3.32103
2	1	0.666667	4	1.25786	1	0.70922	2	0.738007
BASAL OF 2	4	2.66667	0	0	0	0	1	0.369004
3	4	2.66667	7	2.20126	6	4.25532	16	5.90406
BASAL OF 3	9	6	12	3.77358	2	1.41844	9	3.32103
INVASIVE ADENO	9	6	25	7.86164	12	8.51064	50	18.4502
total lesions per hormone	150		318		141		271

## Sheet: TOTAL LESION COUNT
ONLY LESION (NO BASAL) COUNT - hormones analyzed separately
	Ghrelin	% of total Ghrelin	SST	% of total SST	5-HT	% of total 5-HT	PPY	% of total PPY
REACTIVE MAIN DUCT	0	0	0	0	1	0.917431	1	0.458716
NORMAL INTERLOBULAR	8	8.98876	12	4.47761	5	4.58716	5	2.29358
REACTIVE INTERLOBULAR	14	15.7303	50	18.6567	11	10.0917	32	14.6789
NORMAL INTRALOBULAR	5	5.61798	39	14.5522	11	10.0917	13	5.9633
REACTIVE INTRALOBULAR	12	13.4831	28	10.4478	12	11.0092	28	12.844
ADM	23	25.8427	76	28.3582	21	19.2661	42	19.2661
1A	9	10.1124	18	6.71642	18	16.5138	18	8.25688
1B	4	4.49438	9	3.35821	11	10.0917	11	5.04587
2	1	1.1236	4	1.49254	1	0.917431	2	0.917431
3	4	4.49438	7	2.61194	6	5.50459	16	7.33945
INVASIVE ADENO	9	10.1124	25	9.32836	12	11.0092	50	22.9358
total lesions per hormone	89		268		109		218

## Sheet: TOTAL BASAL COUNT
TOTAL BASAL COUNT - hormones analyzed separately
	Ghrelin	% of total Ghrelin	SST	% of total SST	5-HT	% of total 5-HT	PPY	% of total PPY
BASAL OF MAIN DUCT	0	0	1	2	0	0	0	0
BASAL OF REACTIVE MAIN DUCT	16	26.2295	2	4	2	6.25	0	0
BASAL OF NORMAL INTERLOBULAR	5	8.19672	7	14	4	12.5	3	5.66038
BASAL OF REACTIVE INTERLOBULAR	1	1.63934	1	2	5	15.625	20	37.7358
BASAL OF NORMAL INTRALOBULAR	0	0	0	0	0	0	1	1.88679
BASAL OF REACTIVE INTRALOBULAR	0	0	2	4	0	0	1	1.88679
BASAL OF 1A	5	8.19672	1	2	4	12.5	9	16.9811
BASAL OF 1B	21	34.4262	24	48	15	46.875	9	16.9811
BASAL OF 2	4	6.55738	0	0	0	0	1	1.88679
BASAL OF 3	9	14.7541	12	24	2	6.25	9	16.9811
total basal glands per hormone	61		50		32		53

## Sheet: TOTAL COMBINED COUNT
TOTAL COMBINED (LESION+BASAL) COUNT - hormones analyzed separately
	Ghrelin	% of total Ghrelin	SST	% of total SST	5-HT	% of total 5-HT	PPY	% of total PPY		means there were basal lesions and they were combined	means there was a relatively high # of basal lesions cobmined
MAIN DUCT	0	0	1	0.314465	0	0	0	0
REACTIVE MAIN DUCT	16	10.6667	2	0.628931	3	2.12766	1	0.369004
NORMAL INTERLOBULAR	13	8.66667	19	5.97484	9	6.38298	8	2.95203
REACTIVE INTERLOBULAR	15	10	51	16.0377	16	11.3475	52	19.1882
NORMAL INTRALOBULAR	5	3.33333	39	12.2642	11	7.80142	14	5.16605
REACTIVE INTRALOBULAR	12	8	30	9.43396	12	8.51064	29	10.7011
ADM	23	15.3333	76	23.8994	21	14.8936	42	15.4982
1A	14	9.33333	19	5.97484	22	15.6028	27	9.9631
1B	25	16.6667	33	10.3774	26	18.4397	20	7.38007
2	5	3.33333	4	1.25786	1	0.70922	3	1.10701
3	13	8.66667	19	5.97484	8	5.67376	25	9.22509
INVASIVE ADENO	9	6	25	7.86164	12	8.51064	50	18.4502
total lesions per hormone	150		318		141		271
