# Supplementary material for: Enteroendocrine Cell Formation Is an Early Event in Pancreatic Tumorigenesis
Source: Front Physiol. 2022 Apr 27;13:865452. doi: 10.3389/fphys.2022.865452 (PMC9091171; doi:10.3389/fphys.2022.865452)
Supplement: Supplementary file 7 [file Table1.XLSX]

## Sheet: synaptophysin
Genotype (n)	Meta (n)	Meta (%)	1A (n)	1A (%)	1B (n)	1B (%)	2 (n)	2 (%)	3 (n)	3 (%)
KC 6mo SYP (7)	105	10.76	302	6.35	5	5.93	N/A	N/A	N/A	N/A
KC 6mo SYP (N0)	96	11.77	242	7.92	4	7.41	N/A	N/A	N/A	N/A
KC 12mo SYP (5)	58	6.82	203	6	12	3.79	4	0	1	0
KC 12mo SYP (N0)	41	9.65	169	7.21	10	4.55	N/A	N/A	N/A	N/A
KC All SYP	163	9.36	505	6.21	17	4.42	4	0	1	0
KC All SYP (N0)	137	11.13	411	7.63	14	5.36	N/A	N/A	N/A	N/A
KPouC 6mo SYP (8)	101	11.56	366	6.82	2	3.33	N/A	N/A	N/A	N/A
KPouC 6mo SYP (N0)	92	12.69	295	8.46	1	6.67	N/A	N/A	N/A	N/A
KPouC 12mo SYP (5)	38	9.89	196	8.61	26	3.48	15	0	12	0
KPouC 12mo SYP (N0)	29	12.96	170	9.93	14	6.46	N/A	N/A	N/A	N/A
KPouC All SYP	139	11.1	562	7.44	28	3.47	15	0	12	0
KPouC All SYP (N0)	121	12.76	465	9	15	6.47	N/A	N/A	N/A	N/A
KPC SYP (19)	301	7.72	281	5.59	22	4.39	24	2.32	61	1.89
KPC SYP (N0)	248	9.37	219	7.17	16	6.03	10	5.56	14	8.22
N0 - excludes all lesions negative for staining

## Sheet: somatostatin
Genotype (n)	Meta (n)	Meta (%)	1A (n)	1A (%)	1B (n)	1B (%)	2 (n)	2 (%)	3 (n)	3 (%)
KC 6mo SST (8)	103	7.03	332	4.37	7	3.55	N/A	N/A	N/A	N/A
KC 6mo SYP (N0)	81	8.93	202	7.18	5	4.98	N/A	N/A	N/A	N/A
KC 12mo SST (6)	53	4.79	275	3.28	13	1.43	1	0	2	0
KC 12mo SST (N0)	31	8.2	161	5.61	5	3.71	N/A	N/A	N/A	N/A
KC All SST	155	5.94	607	3.91	20	2.21	1	0	2	0
KC All SST (N0)	112	8.73	363	6.54	11	4.02	N/A	N/A	N/A	N/A
KPouC 6mo SST (8)	110	6.16	357	4.54	5	2.5	N/A	N/A	N/A	N/A
KPouC 6mo SST (N0)	83	8.16	249	6.52	5	2.5	N/A	N/A	N/A	N/A
KPouC 12mo SST (4)	32	4.51	132	2.4	32	0.39	25	0	11	0
KPouC 12mo SST (N0)	18	8.02	59	5.38	5	2.51	N/A	N/A	N/A	N/A
KPouC All SST	142	5.79	489	3.97	37	0.68	25	0	11	0
KPouC All SST (N0)	101	8.14	308	6.3	10	2.5	N/A	N/A	N/A	N/A
KPC SST (20)	329	3.64	220	2.35	28	0.89	17	0.11	67	0.18
KPC SST (N0)	181	6.62	100	5.16	11	2.27	2	0.93	4	2.94
N0 - excludes all lesions negative for staining
	Normal Duct (n)	% of Ducts with SST+ cell
normal untx SST (10)	683	2.34
excludes intercallated ducts and the common bile duct

## Sheet: pancreatic polypeptide
Genotype (n)	Meta (n)	Meta (%)	1A (n)	1A (%)	1B (n)	1B (%)	2 (n)	2 (%)	3 (n)	3 (%)
KC 6mo PP (9)	146	6.48	390	3.77	2	1.39	N/A	N/A	N/A	N/A
KC 6mo PP (N0)	104	9.09	247	5.95	1	2.78	N/A	N/A	N/A	N/A
KC 12mo PP (8)	74	5.26	367	3.83	31	2.87	N/A	N/A	N/A	N/A
KC 12mo PP (N0)	50	7.78	245	5.74	23	3.87	N/A	N/A	N/A	N/A
KC All PP	220	6.07	717	4.01	33	2.78	N/A	N/A	N/A	N/A
KC All PP (N0)	154	8.67	492	5.85	24	3.82	N/A	N/A	N/A	N/A
KPouC 6mo PP (11)	137	6.28	397	4.76	2	3.65	3	0.44	11	0.2
KPouC 6mo PP (N0)	113	7.62	276	6.85	2	3.65	1	1.32	1	2.22
KPouC 12mo PP (6)	35	4.57	220	5.63	27	3.49	14	1.12	27	0
KPouC 12mo PP (N0)	24	6.66	177	7	24	3.92	5	3.14	N/A	N/A
KPouC All PP	172	5.93	617	5.07	29	3.5	17	1	38	0.06
KPouC All PP (N0)	137	7.45	453	6.91	26	3.9	6	2.84	1	2.22
KPC PP (19)	336	5.57	236	3.85	27	3.99	37	0.67	84	0.59
KPC PP (N0)	236	7.93	143	6.36	20	5.39	6	4.15	8	6.2
N0 - excludes all lesions negative for staining
	Normal Duct (n)	% of Ducts with PP+ cell
normal untx PP (10)	593	2.86
excludes intercallated ducts and the common bile duct

## Sheet: serotonin
Genotype (n)	Meta (n)	Meta (%)	1A (n)	1A (%)	1B (n)	1B (%)	2 (n)	2 (%)	3 (n)	3 (%)
KC 6mo 5HT (8)	146	6.01	309	3.78	2	1.92	N/A	N/A	N/A	N/A
KC 6mo 5HT (N0)	135	6.5	231	5.05	1	3.85	N/A	N/A	N/A	N/A
KC 12mo 5HT (7)	87	6.45	253	3.68	11	0.81	N/A	N/A	N/A	N/A
KC 12mo 5HT (N0)	74	7.59	164	5.64	5	1.78	N/A	N/A	N/A	N/A
KC All 5HT (15)	233	6.18	562	3.73	13	0.98	N/A	N/A	N/A	N/A
KC All 5HT (N0)	209	6.89	396	5.3	6	2.12	N/A	N/A	N/A	N/A
KPouC 6mo 5HT (8)	140	7.32	326	5.26	3	3.15	N/A	N/A	N/A	N/A
KPouC 6mo 5HT (N0)	137	7.48	292	5.87	1	9.46	N/A	N/A	N/A	N/A
KPouC 12mo 5HT (5)	16	6.9	94	4.49	16	3.61	5	6.77	N/A	N/A
KPouC 12mo 5HT (N0)	13	8.49	79	5.34	12	4.81	5	6.77	N/A	N/A
KPouC All 5HT (13)	156	7.27	420	5.09	19	3.54	5	6.77	N/A	N/A
KPouC All 5HT (N0)	150	7.56	371	5.76	13	5.17	5	6.77	N/A	N/A
KPC 5HT (19)	290	4.54	213	2.75	14	1.42	14	0.89	41	1.65
KPC 5HT (N0)	218	6.04	124	4.73	9	2.21	6	2.08	12	5.62
N0 - excludes all lesions negative for staining
	Normal Duct (n)	% of Ducts with 5HT+ cell
normal untx 5HT (10)	593	0
excludes intercallated ducts and the common bile duct

## Sheet: ghrelin
Genotype (n)	Meta (n)	Meta (%)	1A (n)	1A (%)	1B (n)	1B (%)	2 (n)	2 (%)	3 (n)	3 (%)
KC 6mo Ghrl (7)	87	4.81	284	2.06	3	0	N/A	N/A	N/A	N/A
KC 6mo Ghrl (N0)	72	5.81	129	4.54			N/A	N/A	N/A	N/A
KC 12mo Ghrl (5)	35	3.19	246	1.81	15	1.2	N/A	N/A	N/A	N/A
KC 12mo Ghrl (N0)	21	5.32	111	4.01	7	2.57	N/A	N/A	N/A	N/A
KC All Ghrl (12)	122	4.34	517	1.2	18	1	N/A	N/A	N/A	N/A
KC All Ghrl (N0)	93	5.7	240	4.3	7	2.57	N/A	N/A	N/A	N/A
KPouC 6mo Ghrl (8)	91	5.32	376	3.29	2	0.76	N/A	N/A	N/A	N/A
KPouC 6mo Ghrl (N0)	79	6.13	240	5.15	1	1.52	N/A	N/A	N/A	N/A
KPouC 12mo Ghrl (3)	14	3.82	84	4.35	19	1.79	34	1.02	9	0.36
KPouC 12mo Ghrl (N0)	12	4.45	67	5.45	11	3.09	13	2.68	1	3.26
KPouC All Ghrl (11)	105	5.12	460	3.48	21	1.69	34	1.02	9	0.36
KPouC All Ghrl (N0)	93	5.78	307	5.22	12	2.96	13	2.68	1	3.26
KPC Ghrl (19)	337	5.19	168	2.25	38	0.87	19	1.45	70	0.41
KPC Ghrl (N0)	264	6.63	88	4.3	11	3.01	11	2.5	7	4.08
N0 - excludes all lesions negative for staining
	Normal Duct (n)	% of Ducts with Ghrl+ cell
normal untx Ghrl (10)	683	0
excludes intercallated ducts and the common bile duct
